# Supplementary material for: 3-Ethyl-4-methyl-1H-pyrazol-2-ium-5-olate
Source: Acta Crystallogr Sect E Struct Rep Online. 2011 Jul 23;67(Pt 8):o2129. doi: 10.1107/S160053681102808X (PMC3213569; doi:10.1107/S160053681102808X)
Supplement: Supplementary file 2 [file e-67-o2129-Isup2.hkl]

#3-ethyl-4-methyl-1H-pyrazol-2-ium-5-olate, Rathore et al.
#C6 H10 N2 O
# h,k,l, Fc-squared, Fo-squared, sigma(Fo-squared) and status flag
#
data_I
_shelx_title ' C6 H10 N2 O in P2(1)/c'
_shelx_refln_list_code          4
_shelx_F_calc_maximum       83.75
_exptl_crystal_F_000       272.00
_reflns_d_resolution_high  0.8108
 
loop_
 _symmetry_equiv_pos_as_xyz
 'x, y, z'
 '-x , 1/2 + y , 1/2-z'
 '-x , -y , -z'
 ' x , 1/2-y , 1/2 + z'

 
_cell_length_a     9.1299
_cell_length_b     7.1600
_cell_length_c    11.3738
_cell_angle_alpha  90.000
_cell_angle_beta  113.232
_cell_angle_gamma  90.000
 
_shelx_F_squared_multiplier     1.000
 
loop_
 _refln_index_h
 _refln_index_k
 _refln_index_l
 _refln_F_squared_calc
 _refln_F_squared_meas
 _refln_F_squared_sigma
 _refln_observed_status
   1   0   0     3808.77     3366.97     17.69 o
   2   0   0      472.67      429.12      3.97 o
   3   0   0      997.43     1033.10      8.44 o
   4   0   0        1.43       -0.68      0.68 o
   5   0   0      317.69      290.40      3.83 o
   6   0   0      182.34      195.31      3.47 o
   7   0   0       20.67       27.47      1.86 o
   8   0   0       15.68       11.80      1.86 o
   9   0   0        5.43        8.94      2.25 o
  10   0   0        8.87       12.63      3.10 o
   1   1   0     1987.51     1821.59      5.15 o
   2   1   0     7013.95     6246.80     19.58 o
   3   1   0     2054.03     1811.88      7.68 o
   4   1   0      112.12      121.13      1.57 o
   5   1   0        5.24        5.23      0.65 o
   6   1   0       11.50        8.60      0.81 o
   7   1   0       20.22       18.70      1.23 o
   8   1   0       24.32       23.91      1.61 o
   9   1   0        3.11        4.53      1.61 o
  10   1   0        0.65        2.24      2.60 o
   0   2   0       26.92       28.47      0.73 o
   1   2   0     1567.90     1464.96      5.03 o
   2   2   0      741.24      712.86      3.06 o
   3   2   0        0.66        0.15      0.35 o
   4   2   0      706.80      652.12      3.84 o
   5   2   0      212.53      211.64      2.58 o
   6   2   0        1.29        0.67      0.63 o
   7   2   0        3.78        3.78      1.01 o
   8   2   0        6.00        3.86      1.17 o
   9   2   0        0.02       -0.79      1.39 o
  10   2   0        0.21       -1.72      1.74 o
   1   3   0        9.71       11.19      0.48 o
   2   3   0       91.99      118.52      1.19 o
   3   3   0      160.38      180.46      1.64 o
   4   3   0       49.26       56.17      1.16 o
   5   3   0        0.31        0.59      0.53 o
   6   3   0      218.66      213.10      2.54 o
   7   3   0        6.95        6.89      1.28 o
   8   3   0        8.94        5.50      1.53 o
   9   3   0       11.35       13.63      2.57 o
   0   4   0      186.27      198.63      2.79 o
   1   4   0       34.36       28.35      0.76 o
   2   4   0       15.57       14.82      0.62 o
   3   4   0        6.97        4.65      0.55 o
   4   4   0        2.59        2.59      0.56 o
   5   4   0        0.55        0.83      0.63 o
   6   4   0        0.68        0.13      0.89 o
   7   4   0        3.25        0.59      1.15 o
   8   4   0       26.09       25.12      2.36 o
   9   4   0        1.35        0.56      2.01 o
   1   5   0       19.53       19.07      0.76 o
   2   5   0       15.43       13.02      0.70 o
   3   5   0      143.36      147.94      1.85 o
   4   5   0       10.43        9.44      0.92 o
   5   5   0        1.14        0.77      0.95 o
   6   5   0        1.22        2.06      1.15 o
   7   5   0        1.12       -0.84      1.58 o
   8   5   0        0.79        0.45      2.05 o
   0   6   0        0.24       -0.81      0.81 o
   1   6   0       18.15       18.73      0.88 o
   2   6   0        0.04       -0.11      0.65 o
   3   6   0        5.99        4.85      0.95 o
   4   6   0        0.00       -0.93      1.05 o
   5   6   0        9.07        6.10      1.50 o
   6   6   0        3.02        1.54      1.61 o
   7   6   0        3.11        4.30      3.02 o
   1   7   0       13.24       13.61      1.33 o
   2   7   0        1.27       -0.07      1.05 o
   3   7   0        1.68        0.30      1.26 o
   4   7   0        1.32        1.36      1.53 o
   5   7   0        0.00        0.87      2.00 o
   6   7   0        2.48        4.70      2.26 o
   0   8   0        2.41        3.39      4.77 o
   1   8   0        0.01        0.48      1.60 o
   2   8   0        3.83        6.19      2.11 o
   3   8   0        9.69        9.15      2.01 o
   4   8   0        1.83        0.41      2.21 o
 -10   1   1        7.58        5.63      2.51 o
  -9   1   1        1.23        0.57      1.54 o
  -8   1   1        3.21        2.07      1.04 o
  -7   1   1        9.43        8.72      0.85 o
  -6   1   1        3.60        2.26      0.61 o
  -5   1   1      286.37      300.32      2.72 o
  -4   1   1       68.73       79.68      1.25 o
  -3   1   1        3.27        2.49      0.44 o
  -2   1   1     2908.60     2668.95      8.40 o
  -1   1   1      878.74      813.14      2.53 o
   0   1   1      715.20      630.03      2.02 o
   1   1   1     1609.29     1521.20      5.05 o
   2   1   1     3908.44     3617.22     15.30 o
   3   1   1      259.46      272.31      2.26 o
   4   1   1      309.53      301.70      3.39 o
   5   1   1       38.00       43.52      1.32 o
   6   1   1       30.51       23.79      1.21 o
   7   1   1        8.06        7.60      1.05 o
   8   1   1        6.04        6.68      1.38 o
   9   1   1        3.87        2.03      1.41 o
 -10   2   1        4.15       -0.52      1.60 o
  -9   2   1        1.30        1.52      2.13 o
  -8   2   1        5.21        6.26      1.07 o
  -7   2   1       63.69       66.39      1.72 o
  -6   2   1        8.72        7.31      0.74 o
  -5   2   1      153.21      137.25      1.69 o
  -4   2   1      281.06      271.48      2.07 o
  -3   2   1       97.45      101.90      1.10 o
  -2   2   1      101.56      101.83      0.96 o
  -1   2   1      927.09      883.36      3.08 o
   0   2   1        0.33        0.94      0.28 o
   1   2   1     1570.98     1582.41      5.48 o
   2   2   1       51.32       50.27      0.82 o
   3   2   1     1120.89     1122.16      5.14 o
   4   2   1     1381.39     1289.94      6.25 o
   5   2   1       11.97        8.83      0.73 o
   6   2   1       11.11       10.80      0.96 o
   7   2   1        0.05        0.56      0.98 o
   8   2   1        0.78        0.56      1.31 o
   9   2   1        0.13       -1.29      1.81 o
 -10   3   1        0.04       -1.70      1.70 o
  -9   3   1        8.21        8.45      1.77 o
  -8   3   1       27.39       28.34      2.04 o
  -7   3   1       11.60        9.60      1.15 o
  -6   3   1        9.30        7.08      0.74 o
  -5   3   1       16.38       18.24      0.81 o
  -4   3   1        4.18        3.12      0.51 o
  -3   3   1       14.90       11.16      0.56 o
  -2   3   1       34.97       25.78      0.62 o
  -1   3   1        1.19       -0.31      0.31 o
   0   3   1      730.36      720.88      3.31 o
   1   3   1     1367.40     1268.86      4.72 o
   2   3   1      128.00      127.02      1.34 o
   3   3   1       31.94       31.79      0.88 o
   4   3   1       63.58       61.26      1.30 o
   5   3   1       47.86       49.45      1.21 o
   6   3   1      207.16      217.06      2.55 o
   7   3   1       27.12       29.13      1.69 o
   8   3   1        9.18        5.55      1.57 o
   9   3   1        1.05       -1.05      1.93 o
  -9   4   1       14.67       12.18      2.37 o
  -8   4   1        4.36        2.13      1.67 o
  -7   4   1       62.40       59.08      2.58 o
  -6   4   1       75.11       67.85      2.02 o
  -5   4   1        5.25        7.85      0.73 o
  -4   4   1       20.25       22.88      0.88 o
  -3   4   1        0.31       -0.06      0.42 o
  -2   4   1      207.82      187.76      1.57 o
  -1   4   1       80.85       95.47      1.12 o
   0   4   1       18.34       20.62      0.69 o
   1   4   1      305.68      317.24      2.22 o
   2   4   1        3.39        8.96      0.58 o
   3   4   1       29.27       22.42      0.88 o
   4   4   1       17.49       17.96      0.86 o
   5   4   1       71.09       74.22      1.74 o
   6   4   1        0.43       -0.95      0.95 o
   7   4   1       20.08       20.93      1.87 o
   8   4   1       18.36       18.23      2.54 o
  -8   5   1       10.84        9.47      2.22 o
  -7   5   1       15.47       12.95      1.82 o
  -6   5   1        0.01        0.54      1.08 o
  -5   5   1       87.97       88.16      2.43 o
  -4   5   1       18.39       16.67      0.95 o
  -3   5   1        1.07        0.74      0.54 o
  -2   5   1        2.27        3.14      0.52 o
  -1   5   1      112.59      124.89      1.52 o
   0   5   1       15.19       14.47      0.72 o
   1   5   1        3.05        4.36      0.56 o
   2   5   1        7.33       10.84      0.68 o
   3   5   1       22.38       21.78      1.01 o
   4   5   1       68.12       66.82      2.40 o
   5   5   1       21.97       26.82      1.55 o
   6   5   1        5.63        2.77      1.34 o
   7   5   1        9.88        7.52      3.17 o
   8   5   1        2.20        0.07      2.10 o
  -7   6   1        0.92        1.26      1.80 o
  -6   6   1        3.50        5.78      1.82 o
  -5   6   1        2.65       -0.22      1.32 o
  -4   6   1        6.41        6.42      1.17 o
  -3   6   1        0.16        0.69      0.78 o
  -2   6   1       51.94       47.19      1.46 o
  -1   6   1       19.10       21.20      0.94 o
   0   6   1        2.27        1.50      0.63 o
   1   6   1       11.18       10.08      0.82 o
   2   6   1      143.03      139.02      2.20 o
   3   6   1       15.57       15.45      1.26 o
   4   6   1        6.05        5.22      1.25 o
   5   6   1       13.41        8.66      1.58 o
   6   6   1        5.29        7.54      2.11 o
   7   6   1        8.02       14.64      2.62 o
  -6   7   1        2.89        3.03      2.15 o
  -5   7   1       10.91       14.32      2.42 o
  -4   7   1       12.21       15.97      1.93 o
  -3   7   1       10.03        9.76      1.47 o
  -2   7   1        6.31        5.52      1.26 o
  -1   7   1        0.86        0.91      1.11 o
   0   7   1       12.38       12.18      1.33 o
   1   7   1        0.09        0.51      1.06 o
   2   7   1        4.80        3.45      1.19 o
   3   7   1        4.47        4.62      1.44 o
   4   7   1       24.57       29.93      3.34 o
   5   7   1       17.57       14.04      2.62 o
  -4   8   1        4.17        8.73      2.84 o
  -3   8   1       11.08       13.03      2.50 o
  -2   8   1        6.07        5.91      2.10 o
  -1   8   1        0.02       -1.76      1.76 o
   0   8   1       18.15       17.80      2.75 o
   1   8   1        4.13        3.89      2.17 o
   2   8   1        2.30        1.30      1.79 o
   3   8   1        4.23        4.77      2.15 o
   4   8   1        6.06        6.01      2.63 o
 -10   0   2       26.35       32.68      3.92 o
  -9   0   2        0.04        0.88      3.23 o
  -8   0   2        2.89        1.60      1.50 o
  -7   0   2       59.73       66.92      2.53 o
  -6   0   2       10.47       11.93      1.09 o
  -5   0   2      113.84      103.61      2.16 o
  -4   0   2      190.13      224.09      2.80 o
  -3   0   2      183.10      203.82      1.86 o
  -2   0   2      431.97      394.48      2.09 o
  -1   0   2     3469.43     3171.50     32.66 o
   0   0   2      144.82      156.20      1.74 o
   1   0   2      418.48      426.64      2.75 o
   2   0   2      685.16      669.61      4.94 o
   3   0   2       99.11       94.17      2.18 o
   4   0   2        7.62        5.45      0.99 o
   5   0   2      104.87      120.59      3.08 o
   6   0   2       81.39       79.52      3.23 o
   7   0   2       58.31       58.44      3.86 o
   8   0   2        1.99       -0.09      2.04 o
   9   0   2       10.21        8.38      5.00 o
 -10   1   2        0.09       -1.15      1.69 o
  -9   1   2       22.55       20.78      2.08 o
  -8   1   2       19.06       20.27      1.30 o
  -7   1   2        1.79        2.09      0.64 o
  -6   1   2        8.08        8.78      0.74 o
  -5   1   2       28.10       27.52      0.90 o
  -4   1   2      173.95      166.65      1.66 o
  -3   1   2      754.82      727.41      2.94 o
  -2   1   2       48.71       64.67      0.58 o
  -1   1   2      632.54      634.98      2.15 o
   0   1   2      417.79      387.76      1.62 o
   1   1   2     1061.50      977.36      3.83 o
   2   1   2      111.92       98.34      1.12 o
   3   1   2       94.34       93.07      1.38 o
   4   1   2        2.46        2.46      0.56 o
   5   1   2       77.78       73.75      1.77 o
   6   1   2        0.15       -0.61      0.75 o
   7   1   2        1.21        1.33      1.12 o
   8   1   2        7.31        7.95      1.51 o
   9   1   2        2.09        0.72      1.58 o
 -10   2   2        1.70       -0.45      1.58 o
  -9   2   2       22.44       22.42      2.05 o
  -8   2   2        9.75        7.44      1.15 o
  -7   2   2       17.60       20.91      0.95 o
  -6   2   2      143.01      130.00      1.79 o
  -5   2   2       10.38       14.41      0.73 o
  -4   2   2        0.99        1.92      0.41 o
  -3   2   2       92.02       94.30      1.04 o
  -2   2   2      603.19      559.91      2.22 o
  -1   2   2      403.40      415.59      1.80 o
   0   2   2       27.47       22.97      0.52 o
   1   2   2       72.31       67.84      0.77 o
   2   2   2      257.96      255.35      1.85 o
   3   2   2      131.20      126.99      1.47 o
   4   2   2      183.84      172.84      1.89 o
   5   2   2       77.40       83.53      1.59 o
   6   2   2       18.81       16.53      1.08 o
   7   2   2        0.19        0.84      1.12 o
   8   2   2        3.06        2.65      1.58 o
   9   2   2        0.57        4.55      2.11 o
 -10   3   2        6.95        7.02      1.88 o
  -9   3   2       41.93       43.04      2.71 o
  -8   3   2        0.08       -1.15      1.15 o
  -7   3   2       41.95       46.63      1.71 o
  -6   3   2        1.11        0.35      0.56 o
  -5   3   2       71.23       81.28      1.36 o
  -4   3   2      255.52      233.93      2.13 o
  -3   3   2        0.01       -0.31      0.31 o
  -2   3   2        0.12        1.01      0.30 o
  -1   3   2      670.19      674.21      2.92 o
   0   3   2        2.87        1.21      0.34 o
   1   3   2        5.95        2.38      0.35 o
   2   3   2      260.52      298.59      2.19 o
   3   3   2      337.63      356.55      2.48 o
   4   3   2        3.53        4.40      0.73 o
   5   3   2      133.38      146.66      1.92 o
   6   3   2       20.15       16.97      1.16 o
   7   3   2       31.26       32.45      2.13 o
   8   3   2        1.29       -0.35      1.70 o
  -9   4   2        5.14        6.22      1.73 o
  -8   4   2        1.43       -0.77      1.49 o
  -7   4   2       91.36       91.79      2.96 o
  -6   4   2        9.18        7.87      0.87 o
  -5   4   2       52.80       49.02      1.31 o
  -4   4   2        5.18        3.02      0.51 o
  -3   4   2      253.74      255.44      1.87 o
  -2   4   2       19.99       27.28      0.73 o
  -1   4   2        4.92        3.79      0.42 o
   0   4   2      173.23      186.54      1.59 o
   1   4   2       13.44       10.98      0.53 o
   2   4   2       56.60       60.64      1.18 o
   3   4   2       47.91       39.36      1.16 o
   4   4   2       19.25       21.67      1.02 o
   5   4   2      155.69      165.60      2.48 o
   6   4   2       76.91       76.00      2.89 o
   7   4   2        9.10       10.75      2.41 o
   8   4   2       22.58       23.02      3.50 o
  -9   5   2        1.38        1.37      2.11 o
  -8   5   2        7.42        3.82      2.14 o
  -7   5   2       13.28       15.42      2.24 o
  -6   5   2        3.11        0.76      1.21 o
  -5   5   2       80.24       72.79      1.94 o
  -4   5   2       92.20       73.54      1.50 o
  -3   5   2       39.19       32.00      0.92 o
  -2   5   2       48.06       50.72      1.07 o
  -1   5   2        2.55        3.76      0.51 o
   0   5   2       75.15       68.41      1.22 o
   1   5   2        9.78       12.21      0.73 o
   2   5   2       27.78       32.01      1.12 o
   3   5   2       48.94       52.40      1.55 o
   4   5   2       34.87       24.06      1.29 o
   5   5   2        1.12        1.39      1.14 o
   6   5   2       20.63       21.28      2.23 o
   7   5   2       21.28       24.97      3.45 o
  -8   6   2        4.92        6.98      2.28 o
  -7   6   2        0.63        0.58      2.40 o
  -6   6   2       30.05       29.65      2.77 o
  -5   6   2       23.99       22.93      2.25 o
  -4   6   2       25.37       28.69      1.62 o
  -3   6   2      226.59      234.72      3.08 o
  -2   6   2       51.21       45.25      1.91 o
  -1   6   2       32.55       38.82      1.19 o
   0   6   2       25.18       21.83      0.98 o
   1   6   2       65.04       63.79      1.62 o
   2   6   2        8.63        6.80      0.98 o
   3   6   2        1.38        1.38      1.11 o
   4   6   2       23.53       24.92      1.95 o
   5   6   2        1.52        3.24      1.82 o
   6   6   2        2.85        6.18      2.19 o
  -6   7   2       14.25       18.00      3.67 o
  -5   7   2       16.07       12.33      2.40 o
  -4   7   2       23.21       23.91      2.72 o
  -3   7   2       19.12       20.18      2.04 o
  -2   7   2       11.57       10.64      1.50 o
  -1   7   2      219.61      229.94      4.08 o
   0   7   2      127.05      129.11      2.75 o
   1   7   2        2.56        0.67      1.19 o
   2   7   2       23.28       22.17      1.78 o
   3   7   2        6.94        7.97      1.78 o
   4   7   2        0.01       -0.61      1.71 o
   5   7   2        0.80        4.40      2.16 o
  -4   8   2       12.28       12.10      2.57 o
  -3   8   2       37.92       40.51      3.38 o
  -2   8   2       44.26       44.63      3.17 o
  -1   8   2       12.64        9.46      2.00 o
   0   8   2        6.15        5.88      1.90 o
   1   8   2       38.18       47.40      2.79 o
   2   8   2       30.35       31.45      2.67 o
   3   8   2        0.09       -1.93      2.04 o
 -10   1   3        1.95        0.54      1.73 o
  -9   1   3       16.15       21.85      2.05 o
  -8   1   3       84.01       87.91      2.13 o
  -7   1   3        0.71        0.38      0.59 o
  -6   1   3       65.40       67.13      1.25 o
  -5   1   3        4.19        3.99      0.43 o
  -4   1   3       15.98       15.76      0.50 o
  -3   1   3      191.80      181.31      1.21 o
  -2   1   3     1551.71     1566.97      5.82 o
  -1   1   3      758.26      699.01      3.37 o
   0   1   3       88.97      108.14      0.90 o
   1   1   3        9.44        5.94      0.35 o
   2   1   3        4.54        6.26      0.45 o
   3   1   3       65.05       71.87      1.16 o
   4   1   3       80.07       71.24      1.36 o
   5   1   3       11.42       13.10      0.96 o
   6   1   3       77.98       81.05      2.26 o
   7   1   3        7.61       11.14      1.37 o
   8   1   3        0.23       -0.23      1.45 o
   9   1   3        1.78        2.17      2.30 o
 -10   2   3       15.25       11.73      1.98 o
  -9   2   3       24.80       21.95      1.91 o
  -8   2   3        7.85       10.01      1.17 o
  -7   2   3       28.63       30.31      1.05 o
  -6   2   3      139.49      147.75      1.66 o
  -5   2   3       79.03       73.28      1.01 o
  -4   2   3       12.11       11.20      0.46 o
  -3   2   3       96.59       92.29      0.92 o
  -2   2   3       75.02       87.77      0.84 o
  -1   2   3       28.64       21.94      0.48 o
   0   2   3      537.74      570.34      2.35 o
   1   2   3        4.30        4.51      0.38 o
   2   2   3       38.48       42.41      0.89 o
   3   2   3       50.69       46.45      1.02 o
   4   2   3      174.87      173.38      1.95 o
   5   2   3       11.19       12.32      0.84 o
   6   2   3       17.04       18.11      1.22 o
   7   2   3        0.58        0.61      1.15 o
   8   2   3        3.22        1.75      2.18 o
 -10   3   3        0.63        3.02      1.69 o
  -9   3   3        7.93        8.55      1.78 o
  -8   3   3        8.75       10.18      1.33 o
  -7   3   3      128.62      138.11      2.14 o
  -6   3   3        5.03        5.13      0.61 o
  -5   3   3      182.25      181.49      1.67 o
  -4   3   3      124.01      142.49      1.41 o
  -3   3   3        3.12        4.06      0.39 o
  -2   3   3        5.60        8.39      0.39 o
  -1   3   3        4.51        5.25      0.34 o
   0   3   3       41.15       47.85      0.99 o
   1   3   3       22.37       26.51      0.72 o
   2   3   3       34.57       37.30      0.87 o
   3   3   3       43.21       38.74      1.00 o
   4   3   3       13.84       17.55      0.95 o
   5   3   3       21.37       18.58      1.05 o
   6   3   3        1.56        1.20      1.09 o
   7   3   3       25.15       23.92      2.37 o
   8   3   3       18.53       22.80      3.78 o
  -9   4   3        0.05        1.97      1.56 o
  -8   4   3       17.44       18.80      4.00 o
  -7   4   3        8.32        6.93      1.31 o
  -6   4   3        0.27        1.77      0.74 o
  -5   4   3       53.56       53.90      1.22 o
  -4   4   3        4.41        4.00      0.47 o
  -3   4   3      103.68      104.26      1.29 o
  -2   4   3      145.30      153.14      1.40 o
  -1   4   3        7.77        8.31      0.49 o
   0   4   3      305.88      341.59      2.19 o
   1   4   3      137.77      124.56      1.49 o
   2   4   3      106.70      116.43      1.54 o
   3   4   3        5.14        6.83      0.72 o
   4   4   3        0.11        0.22      0.68 o
   5   4   3       66.02       62.12      2.12 o
   6   4   3       19.72       18.01      1.96 o
   7   4   3       16.87       18.58      2.54 o
   8   4   3        0.06       -0.15      2.21 o
  -9   5   3        0.94        7.36      1.86 o
  -8   5   3        6.26        3.85      1.88 o
  -7   5   3       22.65       31.04      2.63 o
  -6   5   3       11.43        7.26      1.39 o
  -5   5   3       68.61       64.75      2.11 o
  -4   5   3        0.44        0.46      0.57 o
  -3   5   3       20.73       23.66      0.88 o
  -2   5   3      138.50      143.75      1.57 o
  -1   5   3      215.52      219.52      1.91 o
   0   5   3      194.02      192.22      1.80 o
   1   5   3        0.00       -0.13      0.53 o
   2   5   3      116.39      118.29      1.98 o
   3   5   3      180.42      170.31      2.34 o
   4   5   3       60.69       65.16      2.20 o
   5   5   3        0.86        0.27      1.36 o
   6   5   3        2.36        3.86      2.00 o
   7   5   3        0.25       -1.44      2.08 o
  -8   6   3        1.14        2.58      5.35 o
  -7   6   3        1.07        0.53      1.79 o
  -6   6   3       21.90       26.55      3.53 o
  -5   6   3       67.26       66.77      3.09 o
  -4   6   3        0.02       -0.56      1.09 o
  -3   6   3       27.16       22.92      1.32 o
  -2   6   3        5.93        7.24      0.85 o
  -1   6   3       23.42       22.33      1.07 o
   0   6   3       96.40       99.09      2.03 o
   1   6   3      246.84      239.84      2.87 o
   2   6   3       91.76       89.39      2.42 o
   3   6   3        9.56       13.46      1.48 o
   4   6   3        5.86        2.17      1.95 o
   5   6   3       10.39       10.91      2.23 o
   6   6   3        2.23        3.58      2.27 o
  -6   7   3        1.52       -1.27      2.29 o
  -5   7   3        0.08        0.06      2.13 o
  -4   7   3        3.82        3.83      1.77 o
  -3   7   3       52.81       48.74      3.13 o
  -2   7   3        9.32       11.81      1.79 o
  -1   7   3        0.90        0.66      1.21 o
   0   7   3        0.96        0.27      1.15 o
   1   7   3       32.10       39.94      2.07 o
   2   7   3        1.90        1.60      1.55 o
   3   7   3       24.37       27.18      4.52 o
   4   7   3       10.66        6.41      2.08 o
  -4   8   3        2.71        6.42      2.52 o
  -3   8   3        7.22        6.74      2.31 o
  -2   8   3        6.28        5.79      2.16 o
  -1   8   3       22.39       26.55      2.90 o
   0   8   3        0.20        1.92      1.74 o
   1   8   3        4.88        4.34      1.77 o
   2   8   3        1.06       -1.44      2.61 o
 -11   0   4        0.00        3.74      3.10 o
 -10   0   4        4.50        3.22      2.34 o
  -9   0   4        1.53        0.87      1.72 o
  -8   0   4        3.05        2.07      1.31 o
  -7   0   4      313.43      353.19      3.65 o
  -6   0   4      635.78      593.86      7.36 o
  -5   0   4      112.97      122.57      1.83 o
  -4   0   4      202.71      195.83      2.46 o
  -3   0   4      160.41      148.20      1.81 o
  -2   0   4      899.40      957.40     11.50 o
  -1   0   4     3073.63     3140.34     49.10 o
   0   0   4      334.60      403.29      6.05 o
   1   0   4       89.74      102.99      1.54 o
   2   0   4       61.18       59.26      1.19 o
   3   0   4      253.80      241.27      3.45 o
   4   0   4       24.82       19.46      1.36 o
   5   0   4       32.08       29.82      2.11 o
   6   0   4        1.23        2.36      1.40 o
   7   0   4        0.06       -1.73      2.92 o
   8   0   4       22.75       22.22      2.89 o
 -11   1   4        2.97        3.45      2.37 o
 -10   1   4        2.71        0.93      1.67 o
  -9   1   4       15.84       19.43      1.71 o
  -8   1   4       17.31       15.91      1.28 o
  -7   1   4        8.57       10.84      0.69 o
  -6   1   4        0.25       -0.13      0.38 o
  -5   1   4      170.68      177.97      1.69 o
  -4   1   4     1013.48     1105.48      4.66 o
  -3   1   4      917.46      920.99      4.34 o
  -2   1   4        6.73        6.93      0.40 o
  -1   1   4       41.26       35.61      0.59 o
   0   1   4       28.62       18.08      0.50 o
   1   1   4       31.84       29.58      0.79 o
   2   1   4       28.62       27.67      0.76 o
   3   1   4       40.96       38.24      0.95 o
   4   1   4        4.07        4.30      0.62 o
   5   1   4       41.76       40.83      1.56 o
   6   1   4       14.73        9.70      1.38 o
   7   1   4       19.89       19.96      1.87 o
   8   1   4        8.80        7.25      1.93 o
 -10   2   4        0.47       -1.44      1.44 o
  -9   2   4       11.44       10.64      1.47 o
  -8   2   4       18.04       18.69      1.39 o
  -7   2   4        4.09        2.44      0.60 o
  -6   2   4        5.55        5.57      0.48 o
  -5   2   4      182.55      179.45      1.53 o
  -4   2   4      106.08      129.85      1.21 o
  -3   2   4      387.74      370.65      1.86 o
  -2   2   4      190.93      208.50      1.22 o
  -1   2   4       68.55       65.67      0.74 o
   0   2   4      137.65      145.82      1.20 o
   1   2   4        0.25       -0.33      0.35 o
   2   2   4       13.90       15.29      0.64 o
   3   2   4        0.16        0.09      0.48 o
   4   2   4       80.56       86.14      1.48 o
   5   2   4       30.99       27.20      1.19 o
   6   2   4       20.52       18.91      1.33 o
   7   2   4        2.30        3.46      2.10 o
   8   2   4        2.96        0.30      2.01 o
 -10   3   4        7.68        6.77      1.82 o
  -9   3   4        0.41       -0.25      1.26 o
  -8   3   4        0.02       -0.96      0.96 o
  -7   3   4        3.96        4.90      0.76 o
  -6   3   4        7.92        6.28      0.56 o
  -5   3   4        9.30        8.69      0.50 o
  -4   3   4      147.49      141.07      1.30 o
  -3   3   4       80.64       76.96      0.90 o
  -2   3   4       26.49       24.97      0.58 o
  -1   3   4      222.24      205.61      1.52 o
   0   3   4       18.47       19.08      0.58 o
   1   3   4       77.58       98.19      1.14 o
   2   3   4      284.18      265.82      2.01 o
   3   3   4       30.99       33.39      1.06 o
   4   3   4       53.32       53.30      1.50 o
   5   3   4        0.18        1.71      0.85 o
   6   3   4       39.70       43.62      2.40 o
   7   3   4       17.01       20.60      3.26 o
   8   3   4        5.47        9.68      2.91 o
 -10   4   4        1.45        1.08      1.83 o
  -9   4   4        0.02       -0.07      1.48 o
  -8   4   4       14.97       16.89      1.88 o
  -7   4   4        4.29        3.70      0.93 o
  -6   4   4       37.46       33.44      1.11 o
  -5   4   4      175.27      192.60      1.76 o
  -4   4   4       35.80       31.92      0.79 o
  -3   4   4       57.02       62.16      1.01 o
  -2   4   4      378.90      398.26      2.90 o
  -1   4   4      161.63      156.07      1.42 o
   0   4   4        2.72        3.19      0.46 o
   1   4   4      170.88      170.41      1.69 o
   2   4   4      127.09      119.35      1.58 o
   3   4   4        5.58        7.76      0.77 o
   4   4   4      169.16      159.61      2.44 o
   5   4   4       30.03       28.70      2.41 o
   6   4   4        6.16        6.53      2.03 o
   7   4   4        0.35       -0.99      2.01 o
  -9   5   4        0.71        0.33      1.64 o
  -8   5   4        0.13       -0.59      1.39 o
  -7   5   4        7.06        5.59      1.38 o
  -6   5   4       43.96       36.88      1.86 o
  -5   5   4        1.16        1.00      0.87 o
  -4   5   4      142.07      147.38      1.86 o
  -3   5   4      189.13      203.64      2.00 o
  -2   5   4       34.46       34.07      1.01 o
  -1   5   4        1.29        1.02      0.52 o
   0   5   4        5.13        3.37      0.59 o
   1   5   4       50.57       50.01      1.25 o
   2   5   4       43.34       38.76      1.35 o
   3   5   4       67.34       58.58      1.84 o
   4   5   4       11.59       11.69      1.46 o
   5   5   4        2.15        3.98      1.81 o
   6   5   4        7.53        6.37      2.71 o
  -8   6   4        3.50        4.40      2.32 o
  -7   6   4        0.14        1.17      1.63 o
  -6   6   4        5.72        7.62      2.24 o
  -5   6   4        1.40        1.00      1.51 o
  -4   6   4       38.15       32.97      2.17 o
  -3   6   4       37.60       35.54      1.92 o
  -2   6   4        1.06        1.30      0.78 o
  -1   6   4      102.26       98.79      2.12 o
   0   6   4       98.88      100.42      1.95 o
   1   6   4        0.00       -0.84      0.84 o
   2   6   4        1.30       -0.02      1.11 o
   3   6   4        0.21       -0.06      1.34 o
   4   6   4        3.89        2.51      1.84 o
   5   6   4        3.54        2.90      2.78 o
  -6   7   4        0.40       -0.86      2.59 o
  -5   7   4        4.89        4.67      2.27 o
  -4   7   4       31.41       32.55      3.69 o
  -3   7   4        0.11       -1.58      1.58 o
  -2   7   4      119.14      126.88      6.31 o
  -1   7   4       42.65       41.49      2.14 o
   0   7   4        3.81        2.98      1.35 o
   1   7   4       13.73        9.30      1.82 o
   2   7   4        1.24        1.48      1.74 o
   3   7   4        5.84        5.83      1.95 o
   4   7   4        7.26       10.23      2.26 o
  -4   8   4       20.33       18.93      4.92 o
  -3   8   4        6.84        4.64      2.68 o
  -2   8   4        4.88        3.35      2.25 o
  -1   8   4        4.60        4.52      2.16 o
   0   8   4       13.28       13.99      2.55 o
   1   8   4        8.76        7.35      2.68 o
 -11   1   5        0.94        0.52      2.71 o
 -10   1   5        4.69        1.68      1.60 o
  -9   1   5        8.20       10.04      1.53 o
  -8   1   5       15.94       15.11      1.02 o
  -7   1   5        0.85        1.14      0.52 o
  -6   1   5        1.82        3.69      0.44 o
  -5   1   5      236.98      233.01      1.90 o
  -4   1   5      121.03      127.52      1.39 o
  -3   1   5        1.13        0.68      0.33 o
  -2   1   5        3.31        2.68      0.60 o
  -1   1   5       73.62       70.54      1.41 o
   0   1   5      270.43      321.73      2.20 o
   1   1   5     1018.35     1038.63      5.42 o
   2   1   5       23.93       23.97      0.77 o
   3   1   5        5.33        4.60      0.56 o
   4   1   5       29.27       32.70      1.22 o
   5   1   5        2.17        2.80      0.87 o
   6   1   5        0.10       -1.26      1.26 o
   7   1   5        6.81        4.63      1.79 o
   8   1   5        5.91        5.14      2.01 o
 -10   2   5        4.05        4.70      2.14 o
  -9   2   5       13.28       14.38      1.59 o
  -8   2   5       29.02       33.85      2.06 o
  -7   2   5        0.34        0.46      0.61 o
  -6   2   5       13.53       13.96      0.63 o
  -5   2   5        1.74        0.96      0.40 o
  -4   2   5        6.31        9.38      0.46 o
  -3   2   5      794.94      779.30      3.46 o
  -2   2   5      846.39      967.92      4.13 o
  -1   2   5      607.93      680.24      3.29 o
   0   2   5      232.06      234.70      1.79 o
   1   2   5        0.89        1.16      0.41 o
   2   2   5      351.95      363.08      2.71 o
   3   2   5      225.17      229.67      2.11 o
   4   2   5        0.04       -0.58      0.63 o
   5   2   5       39.03       43.04      1.47 o
   6   2   5       12.25       14.11      2.30 o
   7   2   5        2.26        1.14      1.96 o
 -10   3   5        0.02        0.47      2.23 o
  -9   3   5        9.07        8.30      1.79 o
  -8   3   5       15.60       12.73      2.14 o
  -7   3   5       22.21       26.02      1.31 o
  -6   3   5       38.34       35.31      1.04 o
  -5   3   5        8.32        9.59      0.53 o
  -4   3   5       42.42       37.52      0.85 o
  -3   3   5      321.68      363.73      2.04 o
  -2   3   5      157.26      161.28      1.35 o
  -1   3   5      494.18      526.44      2.84 o
   0   3   5     1022.47     1049.52      4.61 o
   1   3   5       89.16       91.72      1.19 o
   2   3   5       15.60       19.84      0.74 o
   3   3   5       71.94       62.74      1.42 o
   4   3   5       20.54       20.67      1.09 o
   5   3   5       35.57       40.27      1.86 o
   6   3   5        9.47        8.82      2.02 o
   7   3   5        1.37       -1.70      2.32 o
 -10   4   5        7.00        4.24      2.55 o
  -9   4   5        2.99        2.33      3.97 o
  -8   4   5        1.06        1.11      2.01 o
  -7   4   5        1.05       -0.39      1.03 o
  -6   4   5        0.06        0.13      0.71 o
  -5   4   5        2.65        3.43      0.57 o
  -4   4   5       10.68        9.09      0.57 o
  -3   4   5       10.57       10.99      0.64 o
  -2   4   5      195.85      191.16      1.84 o
  -1   4   5       78.48       87.33      1.23 o
   0   4   5       11.70       10.44      0.67 o
   1   4   5        0.64       -0.15      0.46 o
   2   4   5        0.59        2.82      0.62 o
   3   4   5       11.17        8.40      0.89 o
   4   4   5       41.92       49.16      1.77 o
   5   4   5        0.34       -0.49      1.38 o
   6   4   5        1.59        1.36      1.79 o
  -9   5   5        0.51       -3.03      3.42 o
  -8   5   5        1.08        0.37      2.23 o
  -7   5   5        0.06        1.13      1.72 o
  -6   5   5        1.38       -0.60      1.07 o
  -5   5   5        6.13        4.67      0.89 o
  -4   5   5       19.08       19.96      0.96 o
  -3   5   5       18.43       17.06      0.78 o
  -2   5   5       63.15       60.95      1.26 o
  -1   5   5       92.97      100.50      1.68 o
   0   5   5       36.73       34.51      1.10 o
   1   5   5       28.89       30.32      1.15 o
   2   5   5       76.09       69.92      1.79 o
   3   5   5       12.50       12.26      1.20 o
   4   5   5        4.94        3.81      1.50 o
   5   5   5        1.34        2.11      1.80 o
   6   5   5        0.33        1.48      2.49 o
  -8   6   5        2.37        3.68      4.26 o
  -7   6   5        2.65        1.85      2.62 o
  -6   6   5        2.98        4.27      2.57 o
  -5   6   5       19.81       16.32      1.98 o
  -4   6   5       19.17       20.24      1.62 o
  -3   6   5       17.87       21.80      1.24 o
  -2   6   5       68.07       65.39      2.01 o
  -1   6   5        0.72        0.86      0.80 o
   0   6   5        0.90        0.36      0.79 o
   1   6   5        9.18       11.78      1.24 o
   2   6   5        0.98        1.37      1.30 o
   3   6   5        0.13        1.60      1.75 o
   4   6   5        0.66        3.58      1.84 o
   5   6   5        8.53        9.83      2.61 o
  -6   7   5        1.04        3.10      3.68 o
  -5   7   5        5.96        6.23      2.39 o
  -4   7   5       11.32       15.00      5.24 o
  -3   7   5        0.64       -1.91      1.91 o
  -2   7   5        0.01        1.73      1.55 o
  -1   7   5        1.50        2.74      1.64 o
   0   7   5        8.92        9.37      1.92 o
   1   7   5        5.23        4.21      1.85 o
   2   7   5        8.06        4.46      1.92 o
   3   7   5        0.14       -2.03      2.03 o
  -3   8   5        0.19        1.71      2.94 o
  -2   8   5        1.30       -1.96      2.91 o
  -1   8   5        0.72       -2.02      3.20 o
   0   8   5       11.51        6.25      2.32 o
 -10   0   6        0.14        0.19      4.00 o
  -9   0   6       26.09       24.27      3.13 o
  -8   0   6       62.94       73.72      2.70 o
  -7   0   6      117.06      111.56      2.90 o
  -6   0   6      222.13      222.50      3.28 o
  -5   0   6      139.64      141.32      2.81 o
  -4   0   6        0.24        0.65      0.46 o
  -3   0   6      408.50      457.48      8.94 o
  -2   0   6        4.98        6.13      2.52 o
  -1   0   6        0.09       14.06      3.10 o
   0   0   6       16.43       28.69      1.14 o
   1   0   6       40.53       47.92      1.76 o
   2   0   6       98.11       99.56      2.06 o
   3   0   6      341.76      366.05      4.37 o
   4   0   6      148.54      140.70      2.70 o
   5   0   6       31.62       31.70      2.09 o
   6   0   6       15.46       15.88      3.55 o
   7   0   6        0.02       -2.21      3.12 o
 -10   1   6       46.26       62.17      5.63 o
  -9   1   6       27.45       22.95      2.60 o
  -8   1   6       15.47       18.78      1.08 o
  -7   1   6        0.39        0.28      0.51 o
  -6   1   6       50.03       57.44      1.40 o
  -5   1   6      345.06      365.89      2.93 o
  -4   1   6      226.34      226.10      2.03 o
  -3   1   6       36.57       38.55      0.95 o
  -2   1   6        0.02       -0.11      0.89 o
  -1   1   6       10.03       13.06      1.52 o
   0   1   6       25.91       24.60      0.73 o
   1   1   6      132.14      146.08      1.87 o
   2   1   6      131.85      133.99      1.98 o
   3   1   6       39.25       38.90      1.44 o
   4   1   6       51.68       55.73      1.73 o
   5   1   6       17.91       16.71      1.34 o
   6   1   6        4.92        6.77      2.10 o
   7   1   6        5.28        4.90      1.99 o
 -10   2   6        0.58        3.00      2.33 o
  -9   2   6        4.54        3.97      2.58 o
  -8   2   6       98.09      100.58      2.35 o
  -7   2   6      141.16      152.28      2.07 o
  -6   2   6       16.90       18.11      0.74 o
  -5   2   6       22.79       20.10      0.79 o
  -4   2   6       82.39       98.34      1.24 o
  -3   2   6       98.12      111.65      1.17 o
  -2   2   6       94.35       92.32      1.23 o
  -1   2   6       52.49       68.21      1.00 o
   0   2   6       22.60       22.61      0.72 o
   1   2   6       12.24       15.78      0.86 o
   2   2   6       27.76       29.02      1.12 o
   3   2   6       15.89       17.36      1.43 o
   4   2   6        0.02       -0.07      0.74 o
   5   2   6       42.99       45.60      1.98 o
   6   2   6        3.81        0.23      1.66 o
   7   2   6        5.40        4.70      2.36 o
 -10   3   6        1.35        5.01      5.26 o
  -9   3   6       15.34       16.00      4.15 o
  -8   3   6        0.05        1.94      1.33 o
  -7   3   6       66.25       69.03      4.78 o
  -6   3   6      185.64      196.92      2.11 o
  -5   3   6       48.52       53.15      1.14 o
  -4   3   6        5.15        2.82      0.48 o
  -3   3   6       51.63       57.78      1.07 o
  -2   3   6      150.24      151.76      1.49 o
  -1   3   6        7.22        6.20      0.53 o
   0   3   6       30.00       31.08      0.90 o
   1   3   6       34.79       35.52      1.00 o
   2   3   6       49.76       52.94      1.26 o
   3   3   6      112.11      113.50      2.16 o
   4   3   6       24.63       23.94      1.18 o
   5   3   6        0.49        3.50      1.57 o
   6   3   6       11.15       10.25      2.34 o
  -9   4   6       22.98       20.38      3.53 o
  -8   4   6        2.86        2.96      1.63 o
  -7   4   6        0.66        0.59      1.11 o
  -6   4   6        1.88        0.95      1.09 o
  -5   4   6      120.11      114.48      2.02 o
  -4   4   6      204.71      209.49      1.83 o
  -3   4   6        1.25        0.93      0.50 o
  -2   4   6        2.53        3.16      0.54 o
  -1   4   6      118.18      115.21      1.83 o
   0   4   6        0.15       -0.54      0.54 o
   1   4   6      212.07      213.34      2.21 o
   2   4   6      131.69      135.65      2.32 o
   3   4   6        0.08        0.16      0.96 o
   4   4   6        0.02        0.40      1.21 o
   5   4   6        2.71       -1.34      2.25 o
   6   4   6        0.16       -0.10      2.26 o
  -9   5   6        0.10        0.84      3.68 o
  -8   5   6       18.80       22.26      3.80 o
  -7   5   6       40.41       38.43      2.77 o
  -6   5   6        0.01       -0.95      1.45 o
  -5   5   6       11.52        9.00      1.28 o
  -4   5   6        0.72        0.32      0.87 o
  -3   5   6        3.43        1.62      0.91 o
  -2   5   6       22.09       21.98      1.28 o
  -1   5   6       76.34       78.28      2.19 o
   0   5   6       51.30       53.83      1.74 o
   1   5   6       22.48       26.81      1.47 o
   2   5   6        6.75        6.32      1.23 o
   3   5   6        8.49        8.84      2.13 o
   4   5   6        9.60        7.60      2.18 o
   5   5   6        0.65        3.71      2.31 o
  -8   6   6        1.67        2.13      3.94 o
  -7   6   6        8.48        5.87      3.09 o
  -6   6   6        8.25        7.10      2.70 o
  -5   6   6        0.47        0.83      1.76 o
  -4   6   6        6.72        7.44      1.56 o
  -3   6   6       26.51       29.21      1.92 o
  -2   6   6        9.07        8.52      1.44 o
  -1   6   6        3.49        1.24      1.22 o
   0   6   6       26.59       30.91      2.01 o
   1   6   6        0.16        1.50      1.31 o
   2   6   6        0.00       -1.63      1.71 o
   3   6   6        3.05        3.80      3.45 o
   4   6   6        0.71        2.25      2.68 o
  -6   7   6        3.14        2.13      3.81 o
  -5   7   6        3.50        1.75      2.62 o
  -4   7   6        0.01       -0.10      2.57 o
  -3   7   6        8.24        7.80      2.89 o
  -2   7   6        0.87       -0.33      1.98 o
  -1   7   6        0.77        3.00      2.25 o
   0   7   6        4.78        8.14      2.53 o
   1   7   6        7.40        7.78      2.62 o
   2   7   6        0.22        5.21      2.76 o
 -11   1   7        0.02        5.61      5.42 o
 -10   1   7       19.52       24.18      4.04 o
  -9   1   7       40.16       36.89      4.08 o
  -8   1   7       11.80       17.77      3.01 o
  -7   1   7       81.36       79.08      2.61 o
  -6   1   7        0.02       -0.60      0.60 o
  -5   1   7       63.75       69.33      1.23 o
  -4   1   7      144.53      150.18      1.76 o
  -3   1   7      225.05      232.08      2.25 o
  -2   1   7        1.10        1.59      0.74 o
  -1   1   7       41.13       46.51      1.17 o
   0   1   7        4.26        5.83      0.48 o
   1   1   7        3.66        5.58      0.63 o
   2   1   7        2.04        1.85      0.68 o
   3   1   7       70.14       73.18      2.62 o
   4   1   7       13.63       13.39      1.69 o
   5   1   7       44.10       44.27      4.68 o
   6   1   7        8.74        8.88      3.38 o
 -10   2   7        1.70       -0.43      3.70 o
  -9   2   7       34.45       36.39      3.02 o
  -8   2   7       28.80       23.46      3.52 o
  -7   2   7       10.05       10.49      1.57 o
  -6   2   7       10.39       11.17      0.90 o
  -5   2   7        0.00       -0.46      0.46 o
  -4   2   7       13.71       16.14      0.62 o
  -3   2   7        0.02        0.34      0.40 o
  -2   2   7      185.99      185.09      1.75 o
  -1   2   7      104.09      118.76      1.30 o
   0   2   7        4.15        3.43      0.50 o
   1   2   7      148.16      158.91      2.03 o
   2   2   7        9.55        6.33      0.87 o
   3   2   7       84.60       86.63      2.58 o
   4   2   7        9.14        9.92      1.73 o
   5   2   7        2.00       -0.88      1.58 o
   6   2   7       15.99       16.85      3.31 o
 -10   3   7        0.00       -2.28      2.28 o
  -9   3   7        1.00        1.19      1.99 o
  -8   3   7        0.74        0.68      1.39 o
  -7   3   7        5.89        2.21      1.45 o
  -6   3   7       90.44       84.76      2.31 o
  -5   3   7       96.65       91.97      1.50 o
  -4   3   7       13.75       16.53      0.79 o
  -3   3   7        3.79        4.21      0.51 o
  -2   3   7       81.43       81.67      1.22 o
  -1   3   7       68.23       78.42      1.27 o
   0   3   7        3.09        3.47      0.65 o
   1   3   7       36.99       38.30      1.38 o
   2   3   7       16.57       12.61      1.33 o
   3   3   7        0.26        0.81      1.19 o
   4   3   7        4.83        4.52      1.70 o
   5   3   7        3.09        4.64      2.24 o
   6   3   7        0.02       -1.80      2.49 o
  -9   4   7        0.99        3.59      3.22 o
  -8   4   7        0.00       -0.27      1.88 o
  -7   4   7        2.93        1.92      1.65 o
  -6   4   7        0.62        1.35      1.10 o
  -5   4   7       45.15       47.73      2.03 o
  -4   4   7      229.07      220.58      2.75 o
  -3   4   7      202.47      202.55      2.52 o
  -2   4   7       24.25       21.75      1.19 o
  -1   4   7      118.87      112.70      2.28 o
   0   4   7       89.77       85.48      2.29 o
   1   4   7        1.15        1.16      1.06 o
   2   4   7        0.53        0.83      0.88 o
   3   4   7        0.01        2.29      2.26 o
   4   4   7        0.29       -1.42      1.92 o
   5   4   7        1.72        5.57      4.39 o
  -9   5   7        1.97       -2.68      2.79 o
  -8   5   7       10.48        9.60      2.58 o
  -7   5   7       20.70       27.68      3.08 o
  -6   5   7       21.70       22.23      2.50 o
  -5   5   7       16.81       20.47      1.82 o
  -4   5   7       36.85       38.75      1.83 o
  -3   5   7      218.50      222.12      3.52 o
  -2   5   7      143.45      152.73      3.36 o
  -1   5   7       24.40       22.64      1.54 o
   0   5   7        4.36        7.19      1.34 o
   1   5   7        2.31        0.11      1.48 o
   2   5   7        8.64        6.94      2.09 o
   3   5   7        1.14        0.96      1.94 o
   4   5   7       24.01       31.12      3.76 o
  -7   6   7        2.28       -0.55      2.73 o
  -6   6   7       83.01       84.53      4.64 o
  -5   6   7       87.69      107.88      7.63 o
  -4   6   7       10.15       14.57      2.65 o
  -3   6   7        0.85        1.60      1.65 o
  -2   6   7        5.58        5.76      1.88 o
  -1   6   7       48.14       40.37      2.98 o
   0   6   7       19.01       14.80      2.65 o
   1   6   7       16.62       12.49      2.45 o
   2   6   7       16.43       19.97      2.75 o
   3   6   7        6.97        5.72      2.77 o
  -5   7   7        7.92        6.07      2.84 o
  -4   7   7       37.36       40.98      4.54 o
  -3   7   7       26.65       32.78      4.23 o
  -2   7   7        0.11       -0.51      1.94 o
  -1   7   7        3.73        1.38      2.29 o
   0   7   7       17.42       17.75      3.27 o
   1   7   7        0.39        3.68      2.57 o
 -11   0   8        0.00       -4.19      4.19 o
 -10   0   8       48.21       58.45      7.35 o
  -9   0   8       37.18       45.35      6.26 o
  -8   0   8       52.27       61.48      5.87 o
  -7   0   8      145.20      133.25      4.21 o
  -6   0   8       18.43       20.40      1.82 o
  -5   0   8       30.07       30.96      1.18 o
  -4   0   8      161.87      197.06      4.32 o
  -3   0   8      121.63      111.54      7.29 o
  -2   0   8       22.87       29.03      4.64 o
  -1   0   8      184.28      184.99      6.48 o
   0   0   8       28.18       29.99      1.61 o
   1   0   8       39.29       42.74      2.02 o
   2   0   8        7.68        3.90      1.22 o
   3   0   8        1.74        2.10      2.25 o
   4   0   8       24.83       26.15      6.84 o
   5   0   8        8.73        9.73      3.24 o
 -10   1   8        0.06       -2.62      2.62 o
  -9   1   8        4.24        5.58      3.65 o
  -8   1   8       11.47       16.60      3.71 o
  -7   1   8       12.44        9.86      1.87 o
  -6   1   8        2.96        5.35      0.88 o
  -5   1   8        5.41        5.98      0.74 o
  -4   1   8        1.28        3.27      0.57 o
  -3   1   8       11.06       11.92      1.74 o
  -2   1   8      126.74      137.43      2.62 o
  -1   1   8       71.38       82.27      1.31 o
   0   1   8        2.21        0.96      0.54 o
   1   1   8        2.18        4.15      0.80 o
   2   1   8       11.58       10.18      1.18 o
   3   1   8        1.13        2.28      1.36 o
   4   1   8        6.11        6.78      1.85 o
   5   1   8       16.83       18.09      2.54 o
 -10   2   8        0.08       -0.01      2.05 o
  -9   2   8        3.62       -0.12      1.72 o
  -8   2   8       75.72       82.54      4.29 o
  -7   2   8       68.35       64.90      2.62 o
  -6   2   8       37.77       33.15      1.33 o
  -5   2   8      146.39      160.17      2.13 o
  -4   2   8        7.53        8.50      0.60 o
  -3   2   8        0.98       -0.41      0.47 o
  -2   2   8       41.79       44.45      1.99 o
  -1   2   8      108.55      104.45      1.94 o
   0   2   8        0.44        0.49      0.62 o
   1   2   8       12.74       13.19      1.17 o
   2   2   8       64.46       61.28      2.35 o
   3   2   8       14.52       10.60      1.73 o
   4   2   8        1.63        1.62      1.63 o
   5   2   8        5.64        4.46      1.93 o
 -10   3   8       21.05       27.68      3.67 o
  -9   3   8       19.03       13.76      3.02 o
  -8   3   8        0.41       -0.65      3.01 o
  -7   3   8       64.63       61.63      3.41 o
  -6   3   8      158.42      157.14      3.79 o
  -5   3   8      128.74      138.54      2.19 o
  -4   3   8        3.04        1.24      0.62 o
  -3   3   8        0.40       -0.24      0.57 o
  -2   3   8       57.15       54.74      1.39 o
  -1   3   8        0.35        0.66      0.72 o
   0   3   8      251.82      235.09      2.79 o
   1   3   8      160.68      163.97      3.78 o
   2   3   8        0.36        2.09      1.47 o
   3   3   8        6.37        7.73      1.80 o
   4   3   8       18.28       19.66      2.65 o
   5   3   8        2.01        3.59      2.32 o
  -9   4   8       25.10       27.34      5.39 o
  -8   4   8       52.28       54.28      3.81 o
  -7   4   8       21.15       10.99      2.13 o
  -6   4   8        1.73        0.31      1.95 o
  -5   4   8        0.01        0.68      0.99 o
  -4   4   8       22.38       19.49      1.31 o
  -3   4   8      192.59      192.65      2.86 o
  -2   4   8       92.33       84.19      2.12 o
  -1   4   8       18.94       18.24      1.46 o
   0   4   8        9.53        9.91      1.35 o
   1   4   8        0.31        0.68      1.62 o
   2   4   8       43.04       37.24      2.64 o
   3   4   8       14.32       12.45      2.31 o
   4   4   8       11.98       17.40      2.83 o
  -8   5   8        1.66        0.61      2.30 o
  -7   5   8        0.24        1.18      3.15 o
  -6   5   8        6.34        4.25      2.02 o
  -5   5   8       65.37       68.29      3.45 o
  -4   5   8       93.87       80.52      5.80 o
  -3   5   8        0.15        0.51      1.41 o
  -2   5   8       26.76       31.39      4.03 o
  -1   5   8       55.07       54.17      3.15 o
   0   5   8        8.82        9.26      1.90 o
   1   5   8        0.98        1.34      1.85 o
   2   5   8        6.19        9.93      2.31 o
   3   5   8        0.16       -1.57      2.07 o
  -7   6   8        7.48        6.55      5.16 o
  -6   6   8        7.01        3.28      2.73 o
  -5   6   8        0.50       -0.20      1.95 o
  -4   6   8       10.97       18.28      2.31 o
  -3   6   8       15.08       15.13      2.21 o
  -2   6   8       19.59       18.86      3.31 o
  -1   6   8       10.88       13.74      2.31 o
   0   6   8       43.15       44.85      4.60 o
   1   6   8       12.23       14.26      2.60 o
   2   6   8       18.16       18.37      3.44 o
  -4   7   8        0.33        2.68      2.45 o
  -3   7   8        5.59        9.01      2.95 o
  -2   7   8       22.15       22.80      2.79 o
  -1   7   8        1.45        0.82      2.16 o
 -10   1   9        6.12        7.05      3.06 o
  -9   1   9        1.17        4.83      2.49 o
  -8   1   9       43.66       31.58      3.49 o
  -7   1   9        0.96        0.00      2.00 o
  -6   1   9      185.14      198.03      2.82 o
  -5   1   9      195.75      177.71      2.37 o
  -4   1   9        7.24        5.97      0.69 o
  -3   1   9       50.44       50.16      1.86 o
  -2   1   9        0.79        0.95      0.72 o
  -1   1   9        1.65        0.82      0.67 o
   0   1   9       16.98       21.45      1.02 o
   1   1   9      157.65      150.94      3.12 o
   2   1   9       56.19       60.29      3.40 o
   3   1   9        8.56        9.59      1.76 o
   4   1   9       11.32       11.23      3.41 o
   5   1   9        1.89        2.36      2.14 o
 -10   2   9        3.37        3.50      2.16 o
  -9   2   9        0.50        2.22      1.88 o
  -8   2   9       12.56       12.29      2.10 o
  -7   2   9       80.20       83.49      2.97 o
  -6   2   9      109.81       94.55      2.74 o
  -5   2   9        9.73       10.34      0.82 o
  -4   2   9      277.00      277.23      3.99 o
  -3   2   9      141.29      133.17      1.86 o
  -2   2   9       39.40       43.16      1.84 o
  -1   2   9       85.65       81.75      1.60 o
   0   2   9      106.26      110.00      1.91 o
   1   2   9        8.61        7.60      1.27 o
   2   2   9       29.96       32.25      2.37 o
   3   2   9       44.90       40.88      2.70 o
   4   2   9       10.09       10.38      2.12 o
  -9   3   9       17.47       13.66      2.52 o
  -8   3   9        8.07        7.00      3.43 o
  -7   3   9        8.65       10.76      1.90 o
  -6   3   9       20.29       23.60      2.18 o
  -5   3   9       32.64       30.17      1.90 o
  -4   3   9      205.94      200.66      2.45 o
  -3   3   9      196.05      191.13      2.35 o
  -2   3   9       14.85       17.01      1.02 o
  -1   3   9      153.82      157.28      2.67 o
   0   3   9       46.26       39.68      1.92 o
   1   3   9        7.43        5.49      1.44 o
   2   3   9       40.75       40.90      2.76 o
   3   3   9        5.39        4.48      1.82 o
   4   3   9        0.81        3.97      2.28 o
  -9   4   9        0.80       -3.60      3.92 o
  -8   4   9        0.88        1.15      2.19 o
  -7   4   9        4.58        2.58      1.83 o
  -6   4   9       25.01       31.63      2.84 o
  -5   4   9       89.64       79.51      2.88 o
  -4   4   9       22.93       19.85      1.60 o
  -3   4   9       67.19       69.30      3.71 o
  -2   4   9      197.20      177.40      3.49 o
  -1   4   9       65.00       65.00      2.86 o
   0   4   9        3.21       -0.03      1.50 o
   1   4   9        0.89       -0.64      1.73 o
   2   4   9        0.20       -1.70      1.70 o
   3   4   9        9.63       11.35      2.62 o
  -8   5   9        3.14        5.14      2.35 o
  -7   5   9       38.24       38.04      3.86 o
  -6   5   9       11.38       14.62      2.23 o
  -5   5   9       31.72       37.93      4.90 o
  -4   5   9       34.43       29.70      2.52 o
  -3   5   9       31.39       27.09      2.41 o
  -2   5   9       43.65       45.52      2.99 o
  -1   5   9        2.81        3.37      1.82 o
   0   5   9       24.90       24.01      2.53 o
   1   5   9        1.97        4.24      2.16 o
   2   5   9       15.06       17.92      2.75 o
  -6   6   9       12.24        7.87      2.48 o
  -5   6   9       15.16       22.44      3.04 o
  -4   6   9       21.75       20.92      2.99 o
  -3   6   9        0.95       -1.36      1.76 o
  -2   6   9        0.82        2.72      1.99 o
  -1   6   9        1.43        0.70      1.94 o
   0   6   9        6.90        6.27      2.33 o
 -10   0  10        1.85        0.77      3.74 o
  -9   0  10        5.88        8.19      3.87 o
  -8   0  10        6.36        5.16      3.03 o
  -7   0  10        0.45       -0.26      2.39 o
  -6   0  10        0.09        0.02      1.21 o
  -4   0  10      352.48      311.28     13.48 o
  -3   0  10      672.70      636.36     19.74 o
  -2   0  10       93.57       81.35      8.58 o
  -1   0  10      128.46      122.22      3.00 o
   0   0  10      162.73      164.24      3.61 o
   1   0  10       22.48       26.92      2.20 o
   2   0  10      126.97      128.37      7.06 o
   3   0  10       98.77      105.66      6.66 o
   4   0  10        6.81        8.85      3.55 o
 -10   1  10        4.85        8.81      3.26 o
  -9   1  10        8.68       10.04      2.80 o
  -8   1  10        3.87        4.48      2.35 o
  -7   1  10        0.36       -1.99      2.13 o
  -6   1  10       22.86       19.32      1.26 o
  -5   1  10      123.29      118.48      2.71 o
  -4   1  10       23.56       18.37      4.57 o
  -3   1  10       72.20       67.28      3.39 o
  -2   1  10      289.37      280.24      5.65 o
  -1   1  10      246.53      246.60      3.39 o
   0   1  10      141.18      134.18      2.60 o
   1   1  10       14.78       15.22      1.52 o
   2   1  10        9.16       11.15      1.86 o
   3   1  10       22.66       20.67      2.35 o
 -10   2  10        0.00       -0.28      2.09 o
  -9   2  10        0.73       -0.15      1.81 o
  -8   2  10        5.35        0.99      1.67 o
  -7   2  10        5.77        5.92      1.37 o
  -6   2  10        2.39        1.24      1.10 o
  -5   2  10       39.16       31.06      1.33 o
  -4   2  10       14.56       14.41      1.34 o
  -3   2  10       16.13       13.04      1.08 o
  -2   2  10       97.19      106.44      2.36 o
  -1   2  10       61.25       55.17      1.59 o
   0   2  10       38.43       38.00      1.71 o
   1   2  10      179.84      180.57      3.71 o
   2   2  10       28.50       33.75      3.26 o
   3   2  10        0.01       -0.62      1.72 o
  -9   3  10       16.69       17.56      4.14 o
  -8   3  10        0.09        1.34      1.78 o
  -7   3  10       22.64       21.51      2.30 o
  -6   3  10       10.99        9.04      1.51 o
  -5   3  10        6.65        6.98      1.54 o
  -4   3  10        1.73        3.97      0.86 o
  -3   3  10       32.38       31.62      1.36 o
  -2   3  10        9.02        9.83      1.05 o
  -1   3  10       33.32       28.97      1.71 o
   0   3  10       24.21       20.60      1.78 o
   1   3  10        5.86        6.90      1.78 o
   2   3  10        5.33        5.66      2.48 o
   3   3  10       19.08       18.02      2.79 o
  -8   4  10       18.06       15.78      2.64 o
  -7   4  10        1.40        1.72      4.39 o
  -6   4  10        6.65        2.86      2.16 o
  -5   4  10        8.82       10.34      1.58 o
  -4   4  10        2.78        3.02      1.76 o
  -3   4  10        0.11        1.96      1.34 o
  -2   4  10        6.87        6.81      1.56 o
  -1   4  10        0.09       -0.42      1.42 o
   0   4  10       22.67       27.36      2.57 o
   1   4  10        0.02        0.76      1.98 o
   2   4  10        1.27        0.02      2.24 o
  -7   5  10        0.02       -0.02      2.37 o
  -6   5  10       12.13       14.99      2.24 o
  -5   5  10        6.59        9.40      2.59 o
  -4   5  10        0.00        0.36      1.59 o
  -3   5  10        0.13        0.12      1.74 o
  -2   5  10        0.50       -1.64      1.64 o
  -1   5  10        8.78        7.22      2.03 o
   0   5  10       18.07       27.90      2.92 o
   1   5  10        6.51        9.36      2.56 o
  -4   6  10        3.17        3.05      2.03 o
  -3   6  10        0.03        0.77      2.09 o
  -2   6  10        3.58        3.52      2.16 o
  -9   1  11       14.48       10.49      2.84 o
  -8   1  11        1.50       -2.07      2.07 o
  -7   1  11        8.49        9.16      2.23 o
  -6   1  11       23.64       19.60      1.36 o
  -5   1  11       52.00       57.13      3.23 o
  -4   1  11        1.16        1.12      1.47 o
  -3   1  11        7.83        6.29      1.64 o
  -2   1  11       13.32        8.98      1.87 o
  -1   1  11       60.28       58.55      2.08 o
   0   1  11        8.94        7.16      1.19 o
   1   1  11       37.12       40.43      2.25 o
   2   1  11        3.61        2.05      1.76 o
  -9   2  11        6.64        9.59      2.34 o
  -8   2  11       75.80       76.43      3.83 o
  -7   2  11       93.08       89.01      2.98 o
  -6   2  11        0.00        0.60      1.16 o
  -5   2  11       28.93       30.99      1.49 o
  -4   2  11        6.30        7.47      1.08 o
  -3   2  11        1.05        1.30      0.97 o
  -2   2  11       10.13        7.76      1.21 o
  -1   2  11       14.01       13.16      1.28 o
   0   2  11       24.27       23.68      1.85 o
   1   2  11       38.11       42.09      3.63 o
   2   2  11        0.06       -1.64      1.64 o
  -8   3  11        0.00       -2.00      2.11 o
  -7   3  11       20.85       20.15      2.24 o
  -6   3  11       55.60       62.89      2.85 o
  -5   3  11       47.54       44.34      2.66 o
  -4   3  11       11.21        8.92      1.30 o
  -3   3  11        0.02        0.21      1.12 o
  -2   3  11        0.47       -0.90      1.18 o
  -1   3  11        0.28        1.27      1.34 o
   0   3  11        2.16        2.21      1.69 o
   1   3  11        0.92        2.85      1.79 o
  -7   4  11        0.18       -1.86      3.71 o
  -6   4  11        1.92        4.14      1.72 o
  -5   4  11        2.89        5.71      1.59 o
  -4   4  11       20.72       29.71      2.85 o
  -3   4  11       20.15       21.94      1.90 o
  -2   4  11        1.94        0.34      1.47 o
  -1   4  11        0.03       -1.26      1.75 o
   0   4  11        0.10       -1.27      1.96 o
  -6   5  11        0.00       -1.53      2.11 o
  -5   5  11        0.56        1.11      1.96 o
  -4   5  11        1.15        2.91      1.95 o
  -3   5  11        0.01        2.03      1.91 o
  -2   5  11        4.34        4.31      2.05 o
  -1   5  11        9.18        8.93      2.56 o
  -9   0  12        8.67        6.19      3.74 o
  -8   0  12       49.15       44.45      5.03 o
  -7   0  12       12.24       12.71      3.03 o
  -6   0  12        1.55        2.45      2.06 o
  -4   0  12      139.58      140.51     10.39 o
  -3   0  12      101.71       84.58      9.10 o
  -2   0  12        0.06       -1.74      3.61 o
  -1   0  12       22.27       21.43      1.81 o
   0   0  12       12.16       10.87      1.80 o
   1   0  12        6.51        2.08      2.67 o
  -9   1  12        0.98        3.22      2.43 o
  -8   1  12        0.22        0.89      1.62 o
  -7   1  12       20.72       15.83      3.13 o
  -6   1  12       75.33       68.92      4.94 o
  -5   1  12       27.34       26.76      4.42 o
  -4   1  12        0.94        0.47      2.71 o
  -3   1  12       29.03       24.75      4.24 o
  -2   1  12       61.81       61.41      3.17 o
  -1   1  12       43.36       48.14      2.52 o
   0   1  12        0.06        1.40      1.26 o
   1   1  12        3.67        1.15      1.74 o
  -8   2  12        0.69       -1.21      1.66 o
  -7   2  12        0.01        1.99      1.58 o
  -6   2  12        0.07       -0.25      2.28 o
  -5   2  12       10.61        7.45      3.55 o
  -4   2  12       32.79       33.26      4.95 o
  -3   2  12        5.71        5.79      1.85 o
  -2   2  12        0.81        1.23      3.04 o
  -1   2  12       11.11       11.20      1.54 o
   0   2  12       17.49       18.58      1.95 o
   1   2  12       14.88       10.93      3.17 o
  -7   3  12        0.12       -1.20      2.10 o
  -6   3  12       11.14       11.63      3.82 o
  -5   3  12        4.39        2.76      1.45 o
  -4   3  12        2.63        6.33      1.69 o
  -3   3  12        8.07        4.75      1.51 o
  -2   3  12        4.59        8.17      1.81 o
  -1   3  12        0.11       -0.79      1.42 o
   0   3  12        3.52        3.04      1.91 o
  -6   4  12       13.67       16.80      2.54 o
  -5   4  12        0.51        0.98      1.52 o
  -4   4  12       30.10       30.76      3.45 o
  -3   4  12       12.18       13.04      2.27 o
  -2   4  12        1.25        2.23      1.93 o
  -7   1  13        3.90        5.26      1.96 o
  -5   1  13       10.55       12.77      5.10 o
  -4   1  13        0.52       -3.42      4.00 o
  -3   1  13        5.75        4.29      3.37 o
  -2   1  13        1.66       -0.97      1.49 o
  -1   1  13        3.05        1.71      1.43 o
  -7   2  13        5.84        8.63      1.81 o
  -6   2  13        0.41        0.87      2.33 o
  -5   2  13       15.38       14.11      4.13 o
  -4   2  13       16.56       19.16      3.15 o
  -3   2  13       15.23       19.44      4.10 o
  -2   2  13       16.14       16.42      3.13 o
  -5   3  13        8.33        8.94      3.17 o
  -4   3  13       21.00       29.67      2.94 o
  -3   3  13        1.28        3.40      2.15 o
 
